# Supplementary material for: Optimizing Effective Parameters to Enhance the Sensitivity of Vertical Flow Assay for Detection of Escherichia coli
Source: Biosensors (Basel). 2022 Jan 25;12(2):63. doi: 10.3390/bios12020063 (PMC8869093; doi:10.3390/bios12020063)
Supplement: Supplementary file 1 [file biosensors-12-00063-s001.zip]

Archive with 1 entries (1 files):
- biosensors-1550770-supplementary.pdf
